# Supplementary material for: Prognostic value of a newly identified MALAT1 alternatively spliced transcript in breast cancer
Source: Br J Cancer. 2016 May 12;114(12):1395–404. doi: 10.1038/bjc.2016.123 (PMC4984455; doi:10.1038/bjc.2016.123)
Supplement: Supplementary Table 2 [file bjc2016123x4.xls]

## Sheet: Feuil1
Supplemental Table 2 : Primer sequences used for RT-PCR.
Genes	Primer sequences (5' to 3')
	Upper	Lower
fl-MALAT1 U13/L13	CATCTTCTGAGTCATAACCAGCCT	TGCCTTTACTTATCAATTCACCAA
fl-MALAT1 U9/L9	ACTTCACAGAGAATGCAGTTGTCTTG	AATAGCAGCGGGATCAGAACAGT
∆sv-MALAT1 U18/L18	GGCTCTTCCTTCTGTTCTAACTTCA	GAACAGTACTGCATTTACTTGCCAA
∆sv-MALAT1 U2/L2	TGGTAGCTTTTGTATTATCAAACTTT	CTGCCAGGCTGGTTATGACT
∆sv-MALAT1 U1/L20	TGAAGGGATTTCTTCTGATGGT	AACTGCATTCTCTGTGAAGTTAGAACA
HOTAIR	GCTCTCAATCAGAAAGGTCCTGCT	CAGGCTTCTAAATCCGTTCCATTC
ANRIL	CCGGGGAGATCTATTTGGAATGTAT	TGGTGAAACCCCGTCTCTACTGTTA
Cell cycle control (n=7)
MKI67	ATTGAACCTGCGGAAGAGCTGA	GGAGCGCAGGGATATTCCCTTA
AURKA	GCATTTCAGGACCTGTTAAGGCTA	TGCTGAGTCACGAGAACACGTTT
FOXM1	GGGAGACCTGTGCAGATGGTGA	TCGAAGCCACTGGATGTTGGAT
PCNA	TCGATAAAGAGGAGGAAGCTGTTAC	GCAGACATACTGAGTGTCACCGTT
CCNE1	GGGCGTCGCTGATGAAGATG	CTTTGCTCGGGCTTTGTCCA
E2F1	CCGTGGACTCTTCGGAGAACTT	GATCCCACCTACGGTCTCCTCA
AURKB	TCCAATGTCCAGCCCACAGC	ACGCCCAATCTCAAAGTCATCAAT
Cell migration (n=5)
RHOB	CTACCCGGACACCGACGTCA	CGGGGATGTTCTCCAGCGA
PLAU	AAAATGCTGTGTGCTGCTGACC	GCCTTGGAGGGAACAGACGA
MMP14	CAACATTGGAGGAGACACCCACT	CCAGGAAGATGTCATTTCCATTCA
RHOA	ATCGACAGCCCTGATAGTTTAGAAA	CTTCTTATTCCCAACCAGGATGAT
MMP13	AGGAAACCAGGTCTGGAGATATGAT	CCAATTCCTGGGAAGTCTTCTTCT
Polycomb repressive complex 1 (n=3)
CBX7	CCCCCTGAAGAGGAGGCAGAT	GTGATGGAGTTGGCGGTGATGT
CBX4	TCTGGTGAAATGGAGAGGCTGGT	TGCTCCTGCCGTTCCCTGTT
BMI1	GCAGCAATGACTGTGATGCACTT	TCCTCATACATGACATCAATCTGGAA
Polycomb repressive complex 2 (n=5)
SUZ12	TCGCAACGGACCAGTTAAGAGAA	TGTTCGTTTTGGCCTGCACA
JARID2	GTACCGCTACGATGAGGAACAGA	GCTGCCGTTTTTACCAGACACT
EED	TTATGGAATATCCAGACGGACACTC	CACCCAAAAGATCATAATCAGCACT
TUG1	TTCCAGAAAAGGCTTCTCTTGATACA	ACAGTTTTCACTCAAAGGGCTTCAT
EZH2	AACTTCGAGCTCCTCTGAAGCAA	AGCACCACTCCACTCCACATTCT
EMT (n=7)
CDH1	CGCATTGCCACATACACTCTCTT	TCGGGCTTGTTGTCATTCTGAT
VIM	CTCCCTCTGGTTGATACCCACTC	AGAAGTTTCGTTGATAACCTGTCCA
ZEB2	GCCTCTGTAGATGGTCCAGAAGAA	TGTTAATTGCGGTCTGGATCGT
ZEB1	ACAGTGTTACCAGGGAGGAGCAGT	TTTCTTGCCCTTCCTTTCTGTCAT
SNAI2	GCGAACTGGACACACATACAGTGA	GCAGCGGTAGTCCACACAGTGA
TWIST1	CGCCCCGCTCTTCTCCTCT	TGGACACGTCCTGCATCATCTCT
SNAI1	GCTGCAGGACTCTAATCCAGAGTT	GACAGAGTCCCAGATGAGCATTG
Apoptosis (n=6)
BIRC6	GACAAACATGCAGCTTAATTCTGGT	TGAGCAGTACTCTCCTGAGTTCCAA
BAX	GTGCCTCAGGATGCGTCCA	ACGGCGGCAATCATCCTCT
BIRC2	CCAACAGAAGATGTTTCAGGTCTGT	CGTTCTTCTTGCAACCTCCTCA
BIRC4	CTCATTCACTTGAGGAGTGTCTGGT	GGATTTTGGAAGATGGTATCATCAA
BCL2L1	TGAATGACCACCTAGAGCCTTGGA	GGAACCAGCGGTTGAAGCGT
BCL2	ATTTCATATTTTGTTGCGGAGTTCA	CTTCTTTACAAAGCCATTTTCCCA
DNA repair (n=6)
ATM	CCAGCTGTGCAGCGAACAAT	TCTAAGCACGTTTCTGCTAACCAGT
MSH2	GCCCTTAACCTTTTTCAGGGTTCT	TTGAGGGGTTTTACACTTATTCAGCA
BRCA1	AAGGGTCAACAAAAGAATGTCCA	GTGATGTGGTGTTTTCTGGCAA
BRCA2	GGCAGCTATGGAATGTGCCT	AGCCGATCTTCTGCTTCTATCAAT
RAD51	TGCTGGCAGTGGCTGAGAGGTAT	AGGAGCTGGGTCTGGTGGTCTGT
XRCC1	AGCAGCCAGGACTCGACTCACT	TATCTGCTCCTCCTTCTCCAACTGTA
Regulators of MALAT1 (n=6)
DGCR8	CATGTCAAGAACTGGGGGTCTTTACT	CACTCTTGTCCGATGTCTCCTGCT
AGO2	AAGGCCAGTTCCAGCAGGTTCT	CCCGGGCTGGTAGTCTTTTTCT
SFRS1	GCACTGGTGTCGTGGAGTTTGTA	GGATGTAGGCAGTTTCTCCCTCA
SFRS3	GGCTACTATGGACCACTCCGAA	CAGCCACATAGTGTTCTTCCATCT
SFRS2	AGTCCTCCCCCAGTGTCCAA	CACTGCTTGCCGATACATCATTT
UHMK1	AATCCTGGCAGAGGACAAGTCTT	GTAGAATGTAGCCACAACAAACTTCC
MALAT1 inducible genes (n=3)
ROBO1	AGCTGCCCAAATCCAGATATGAA	GTATGAACCCATGTCACCAGCTGT
MCAM	GCCTGGACTTGGACACCATGATA	ACTCGGACGTCAGACACATAGTTCAC
IFI44	AAAATCTTGGACTTGCTCAAAATTGTA	CTTTCATCCAGTGAATCTTCGCA
