# Supplementary material for: Prognostic value of a newly identified MALAT1 alternatively spliced transcript in breast cancer
Source: Br J Cancer. 2016 May 12;114(12):1395–404. doi: 10.1038/bjc.2016.123 (PMC4984455; doi:10.1038/bjc.2016.123)
Supplement: Supplementary Table 4 [file bjc2016123x6.xls]

## Sheet: Table 4
Supplemental Table 4 : Dsv-MALAT1 mRNA expression level in a series of 21 mammary cell lines.
Cell line	Status	Molecular subtype	Dsv-MALAT1 mRNA expression level a
HMEC	N	-	2906.29
hTert HME1	N	-	1721.76
MCF-12A	N	-	1207.41
MCF-12F	N	-	2551.03
BT20	T	HR-ERBB2-	383.179
BT549	T	HR-ERBB2-	1032.02
HBL100	T	HR-ERBB2-	851.811
MDA-MB-157	T	HR-ERBB2-	113.776
MDA-MB-231	T	HR-ERBB2-	1264.68
MDA-MB-436	T	HR-ERBB2-	1014.91
MDA-MB-453	T	HR-ERBB2-	1076.27
MDA-MB-468	T	HR-ERBB2-	300.645
HCC-1569	T	ERBB2+	1636.77
HCC-1954	T	ERBB2+	1005.04
HCC-202	T	ERBB2+	1384.99
SKBR3	T	ERBB2+	4038.52
BT474	T	HR+	2003.52
BT483	T	HR+	1433.1
MCF7	T	HR+	1933.43
T47D	T	HR+	874.079
ZR75-1	T	HR+	136.153
Non-cancerous breast epithelial cell lines (n=4)			2136 (1207-2906) b
Total breast cancer cell lines (n=17)			1023 (114-4039) b
HR-ERBB2- breast cancer cell lines (n=8)			933 (114-1265) b
ERBB2+ breast cancer cell lines (n=4)			1511 (1005-4039) b
HR+ breast cancer cell lines (n=5)			1433 (136-2004) b
Abbreviations: HR: hormone receptor; ERBB2: human epidermal growth factor receptor 2;
N: non-cancerous cell line (n=4); T: breast cancer cell line (n=17).
a mRNA expression relative to Ct35=1
b Median (range) of genes mRNA levels
			2136.4
			1207.41
			2906.29
			1032.02
			113.776
			4038.52
			933.363
			113.776
			1264.68
			1510.88
			1005.04
			4038.52
			1433.1
			136.153
			2003.52
