# Supplementary material for: Prognostic value of a newly identified MALAT1 alternatively spliced transcript in breast cancer
Source: Br J Cancer. 2016 May 12;114(12):1395–404. doi: 10.1038/bjc.2016.123 (PMC4984455; doi:10.1038/bjc.2016.123)
Supplement: Supplementary Table 6 [file bjc2016123x8.xls]

## Sheet: Feuil1
Supplemental Table 6 : Multivariable COX analysis of MFS in the series of 446 breast tumors.
Characteristics			HR a	95% CI b	p-value c
Lymph node status	0		1		0.00018
	1-3		1.54	1.23-1.93
	>3		2.37	1.51-3.73
Macroscopic tumor size	<=25mm		1		0.00078
	>25mm		1.67	1.24-2.25
∆sv-MALAT1 expression level	Low		1		0.0011
	High		0.64	0.47-0.87
a Hazard ratio.
b 95% Confidential Interval.
c Multivariate COX analysis.
